# Supplementary material for: Clinical Significance of Germline Pathogenic Variants among 51 Cancer Predisposition Genes in an Unselected Cohort of Italian Pancreatic Cancer Patients
Source: Cancers (Basel). 2022 Sep 13;14(18):4447. doi: 10.3390/cancers14184447 (PMC9496779; doi:10.3390/cancers14184447)
Supplement: Supplementary file 1 [file cancers-14-04447-s001.zip]

Archive with 1 entries (1 files):
- cancers-1881458-supplementary.pdf
